# Supplementary material for: The Humoral Immune Response of the ChAdOx1 nCoV-19 Vaccine in Maintenance Dialysis Patients without Prior COVID-19 Infection
Source: Vaccines (Basel). 2022 Feb 21;10(2):338. doi: 10.3390/vaccines10020338 (PMC8879203; doi:10.3390/vaccines10020338)
Supplement: Supplementary file 1 [file vaccines-10-00338-s001.zip]

Archive with 1 entries (1 files):
- vaccines-1548232-supplementary.pdf
